# Supplementary material for: Tailored tetravalent antibodies potently and specifically activate Wnt/Frizzled pathways in cells, organoids and mice
Source: eLife. 2019 Aug 27;8:e46134. doi: 10.7554/eLife.46134 (PMC6711705; doi:10.7554/eLife.46134)
Supplement: Figure 1—source data 1. [file elife-46134-fig1-data1.txt]

	WNT1	WNT1	WNT1	WNT3A	WNT3A	WNT3A
ctl	31.660631140	23.321262290	21.779617180	45.538461540	49.076923080	55.076923080
L61	6.518365235	8.329022245	8.639420590	100.000000000	83.384615380	132.153846200
L63	33.833419560	30.367304710	11.743404040	1.230769231	1.076923077	1.230769231
