# Supplementary material for: Tailored tetravalent antibodies potently and specifically activate Wnt/Frizzled pathways in cells, organoids and mice
Source: eLife. 2019 Aug 27;8:e46134. doi: 10.7554/eLife.46134 (PMC6711705; doi:10.7554/eLife.46134)
Supplement: Figure 1—source data 2. [file elife-46134-fig1-data2.txt]

	log(nM)	FP+P - L61+3	FP+P - L61+3	FP+P - L61+3	FP+P - L61+3	FP+P - L61+3	FP+P - L61+3	FP+P - L61+3	FP+P - L61+3	FP+P - L63+3	FP+P - L63+3	FP+P - L63+3	FP+P - L63+3	FP+P - L63+3	FP+P - L63+3	FP+P - L63+3	FP+P - L63+3	FP+P - L61+1	FP+P - L61+1	FP+P - L61+1	FP+P - L61+1	FP+P - L61+1	FP+P - L61+1	FP+P - L61+1	FP+P - L61+1	FP+P - L61+3	FP+P - L61+3	FP+P - L61+3	FP+P - L61+3	FP+P - L61+3	FP+P - L61+3	FP+P - L61+3	FP+P - L61+3
0.1nM*	0.1	0.923147934	0.923147934	0.923147934	1.153934918	0.923147934	0.692360951			1.00	1.00	4.75	1.00	1.00	5.50			1.176470588	0.882352941	1.470588235	1.764705882	4.411764706	0.882352941				1.537041	0.975934
0.5nM*	0.5	1.153934918	0.923147934	0.692360951	0.923147934	0.923147934	0.923147934			1.50	1.25	1.50	1.00	1.25	1.75			2.941176471	14.411764710	1.176470588	2.352941176	5.588235294	1.176470588				2.154712	1.477321
1nM	1.0	1.153934918	0.923147934	1.153934918	0.692360951	1.153934918	4.846526656			1.25	1.25	8.75	1.00	1.25	1.50			2.941176471	4.411764706	11.176470590	0.882352941	3.529411765	0.882352941			2.195687	2.198482	5.142772	4.335195
1.5nM	1.5	1.846295869	0.923147934	0.692360951	0.923147934	0.923147934	1.384721902			3.00	6.00	2.50	1.75	1.75	15.75			3.529411765	2.058823529	5.294117647	1.470588235	1.470588235	1.176470588			2.097205	2.203437	29.286780	29.530840
2nM	2.0	1.384721902	0.923147934	1.153934918	2.307869836	5.769674590	1.153934918			9.50	11.75	9.75	7.75	9.00	19.75			4.117647059	15.294117650	2.058823529	1.764705882	5.294117647	2.058823529			21.699630	26.006780	53.273700	55.833790
3nM	3.0	5.308100623	4.846526656	3.923378721	3.000230787	2.538656820	6.231248558			51.50	58.75	69.00	45.50	40.25	33.25			6.176470588	5.294117647	5.000000000	3.529411765	15.000000000	2.941176471			51.879690	46.489010	66.870330	80.216340
4nM	4.0	45.003461800	30.694668820	45.695822760	35.541195480	37.849065310	43.387952920			110.25	126.50	102.50	111.00	108.75	74.00			9.705882353	7.941176471	22.647058820	9.411764706	7.647058824	6.470588235			182.801900	165.767000	97.609840	86.897070
5nM	5.0	152.319409200	114.931917800	127.855988900	100.161550900	99.930763900	115.624278800			160.50	125.75	94.00	117.75	106.50	126.50			14.117647060	15.882352940	12.647058820	12.941176470	12.058823530	8.529411765			213.763100	194.033000	77.624490	89.844320
8nM	8.0	348.949919200	526.194322600	660.973921100	292.407108200	256.173551800	378.490653100			237.00	213.25	239.25	190.00	197.00	294.00			20.000000000	18.529411760	13.823529410	17.647058820	14.117647060	12.058823530			164.460500	251.958400	91.546110	101.500000
10nM	10.0	369.720747700	281.329333000	618.739903100	262.404800400	336.256635100	396.030463900			303.50	247.00	176.50	172.75	124.00	240.25			20.294117650	17.647058820	16.176470590	16.764705880	19.117647060	12.058823530			195.926800	213.437300	98.025380	93.898710
20nM	20.0	515.347334400	496.192014800	473.113316400	453.265635800	413.339487700	447.957535200			302.25	260.75	258.50	229.50	150.00	321.50			32.352941180	20.294117650	25.000000000	22.058823530	20.882352940	22.352941180			191.412600	180.241200	108.692500	120.019100
50nM	50.0	443.111008500	310.870066900	241.172397900	318.024463400	263.789522300	307.177475200			206.75	151.75	153.50	168.75	150.50	154.75			14.705882350	13.823529410	13.235294120	8.823529412	15.000000000	14.705882350			185.399400	188.214000	111.911000	86.884750
100nM	100.0	222.478652200	260.558504500	262.174013400	232.171705500	267.482114000	309.485345000			136.50	111.00	99.00	109.25	101.50	113.00			10.882352940	9.117647059	12.352941180	10.882352940	13.823529410	12.352941180			161.689200	174.350400	83.377600	86.390400
