# Supplementary material for: Tailored tetravalent antibodies potently and specifically activate Wnt/Frizzled pathways in cells, organoids and mice
Source: eLife. 2019 Aug 27;8:e46134. doi: 10.7554/eLife.46134 (PMC6711705; doi:10.7554/eLife.46134)
Supplement: Figure 2—source data 1. [file elife-46134-fig2-data1.txt]

FLAg (nM)	FLAg pH 6.0	FLAg pH 6.0	FLAg pH 7.4	FLAg pH 7.4	IgG pH 6.0	IgG pH 6.0	IgG pH 7.4	IgG pH 7.4
0.000	-0.013	0.008	-0.015	-0.007	0.034	0.021	-0.009	-0.002
0.110	-0.003	0.009	0.003	0.009	0.014	0.004	-3.500e-004	-0.002
0.220	-0.004	5.000e-005	-0.006	-0.001	0.017	-0.020	3.500e-004	0.007
0.440	-0.002	0.007	-0.003	8.674e-019	0.011	0.014	0.004	0.006
0.879	-4.000e-004	0.008	0.020	0.010	0.022	0.024	-0.004	0.003
1.760	0.018	0.020	0.002	-0.020	0.029	0.033	-0.006	0.001
3.520	0.037	0.031	0.008	0.009	0.046	0.051	-0.011	-0.001
7.030	0.041	0.043	0.006	0.010	0.061	0.054	0.014	0.004
14.100	0.063	0.063	-0.006	0.012	0.075	0.069	-0.005	-0.005
28.100	0.111	0.097	0.008	0.008	0.092	0.106	0.001	0.004
56.300	0.106	0.116	0.008	0.004	0.140	0.141	0.002	0.002
112.500	0.109	0.124	0.014	0.004	0.128	0.173	0.007	0.012
225.000	0.112	0.133	0.009	0.020	0.196	0.188	0.003	0.013
