# Supplementary material for: Tailored tetravalent antibodies potently and specifically activate Wnt/Frizzled pathways in cells, organoids and mice
Source: eLife. 2019 Aug 27;8:e46134. doi: 10.7554/eLife.46134 (PMC6711705; doi:10.7554/eLife.46134)
Supplement: Figure 2—source data 2. [file elife-46134-fig2-data2.txt]

	10 nM	10 nM	10 nM	50 nM	50 nM	50 nM
FzP+P - Lr61+3	284.435931200	318.974833000	397.408782300	347.338105700	190.050294300	247.222871700
FzP+0 - Lr61+3	46.078752450	37.890915860	30.523901150	47.211459500	38.443728040	32.659330700
FzP+P - Lr60+3	6.007831994	5.173472572	9.275549379	24.034757260	20.673938800	24.490603000
FzP+P - Lr61+0	1.363203613	1.032278715	1.567573485	0.962342178	1.267550887	0.907281673
FzP+0 - Lr60+3	1.987390171	1.037193018	1.935501991	1.791578821	1.396766972	1.462165531
FzP+0 - Lr61+0	1.276882104	0.997753291	1.532154109	0.966713551	0.981028510	1.106036304
