# Supplementary material for: Tailored tetravalent antibodies potently and specifically activate Wnt/Frizzled pathways in cells, organoids and mice
Source: eLife. 2019 Aug 27;8:e46134. doi: 10.7554/eLife.46134 (PMC6711705; doi:10.7554/eLife.46134)
Supplement: Figure 2—source data 3. [file elife-46134-fig2-data3.txt]

	Log[nm]	FP+P - L61+3	FP+P - L61+3	FP+P - L61+3	FP+P - L61+3	FP+P - L61+3	FP+P - L5/63	FP+P - L5/63	FP+P - L5/63	FP+P - L5/63	FP+P - L5/63
1nM	0.000			2.198	5.143	4.335			2.829	2.345	4.598
1.5nM	0.176		0.990	2.203	29.287	29.531			2.329	3.355	3.033
2nM	0.301		1.778	26.007	53.274	55.834			2.487	2.876	3.675
3nM	0.477			46.489	66.870	80.216			4.452	5.358	5.274
4nM	0.602		144.131	165.767	97.610	86.897			96.640	117.414	94.478
5nM	0.699		162.660	194.033	77.624	89.844			144.275	168.186	138.208
8nM	0.903		113.162	251.958	91.546	101.500			198.064	143.707	152.160
10nM	1.000		125.570	213.437	98.025	93.899			183.063	162.800	160.596
20nM	1.301		112.801	180.241	108.693	120.019			182.518	159.708	172.753
50nM	1.699		106.257	188.214	111.911	86.885				147.371	162.594
100nM	2.000		164.641	174.350	83.378	86.390			157.733	144.466	123.924
