# Supplementary material for: Tailored tetravalent antibodies potently and specifically activate Wnt/Frizzled pathways in cells, organoids and mice
Source: eLife. 2019 Aug 27;8:e46134. doi: 10.7554/eLife.46134 (PMC6711705; doi:10.7554/eLife.46134)
Supplement: Figure 2—source data 4. [file elife-46134-fig2-data4.txt]

db FZD/FZD - scFv LRP61/LRP63	scFv FZD/FZD - scFv LRP61/LRP63	scFv FZD/FZD - db LRP61/LRP63	db FZD/FZD - db LRP61/LRP63
55.22115305	45.84790040	222.2513130	251.7296070
47.63867133	52.42134299	337.2278881	295.6387141
54.63459876	54.17948207	341.5431489	372.8938979
