# Supplementary material for: Tailored tetravalent antibodies potently and specifically activate Wnt/Frizzled pathways in cells, organoids and mice
Source: eLife. 2019 Aug 27;8:e46134. doi: 10.7554/eLife.46134 (PMC6711705; doi:10.7554/eLife.46134)
Supplement: Figure 3—source data 1. [file elife-46134-fig3-data1.txt]

	F2	F4	F5	F7
FZD1	0.041039	-0.031300	0.064762	-0.093450
FZD2	1.000000	-0.020600	0.075238	-0.022700
FZD4	0.029872	1.000000	0.059048	0.086589
FZD5	0.027917	-0.059830	1.000000	-0.041710
FZD6	0.054997	0.007924	0.085714	0.139388
FZD7	0.010609	-0.088350	0.009841	1.000000
FZD8	0.032384	-0.008720	0.051429	0.089229
FZD9	0.025963	-0.013870	0.015873	0.074446
FZD10	0.042993	-0.067350	0.008254	0.035375
HER2	0.000000	0.000000	0.000000	0.000000
