# Supplementary material for: Tailored tetravalent antibodies potently and specifically activate Wnt/Frizzled pathways in cells, organoids and mice
Source: eLife. 2019 Aug 27;8:e46134. doi: 10.7554/eLife.46134 (PMC6711705; doi:10.7554/eLife.46134)
Supplement: Figure 3—source data 2. [file elife-46134-fig3-data2.txt]

	5+2	5+4	5+5	5+7	P+P
FZD1	0.1889	0.1597	0.1544	0.2085	0.5629
FZD2	1.0760	0.1601	0.1621	0.2729	0.7427
FZD4	0.1795	0.8933	0.1498	0.1796	0.7911
FZD5	0.8663	0.9770	1.0504	0.8505	0.8895
FZD6	0.1795	0.1363	0.1530	0.1317	0.1075
FZD7	0.1754	0.1266	0.1383	0.7195	0.5287
FZD8	0.1967	0.1667	0.1678	0.1449	0.8025
FZD9	0.2614	0.2064	0.2370	0.2012	0.3417
FZD10	0.1904	0.1542	0.1553	0.1600	0.1495
Fc	0.1616	0.1241	0.1383	0.1167	0.1359
