# Supplementary material for: Tailored tetravalent antibodies potently and specifically activate Wnt/Frizzled pathways in cells, organoids and mice
Source: eLife. 2019 Aug 27;8:e46134. doi: 10.7554/eLife.46134 (PMC6711705; doi:10.7554/eLife.46134)
Supplement: Figure 3—source data 3. [file elife-46134-fig3-data3.txt]

	ctl	ctl	ctl	"WNT3A CM"	"WNT3A CM"	"WNT3A CM"	4+4	4+4	4+4	2+2	2+2	2+2	5+5	5+5	5+5							P+P	P+P	P+P
"PBS minus LGK974"	0.09742441	0.10060140	0.10339620	0.67525200	0.47676320	0.38641510	0.30011200	0.26134500	0.24226420	0.17245240	0.14816840	0.18415090	0.9776036	0.7807545	0.7471698							1.166853	0.920722	0.785660
