# Supplementary material for: Tailored tetravalent antibodies potently and specifically activate Wnt/Frizzled pathways in cells, organoids and mice
Source: eLife. 2019 Aug 27;8:e46134. doi: 10.7554/eLife.46134 (PMC6711705; doi:10.7554/eLife.46134)
Supplement: Figure 3—source data 4. [file elife-46134-fig3-data4.txt]

2+2	4+4	5+5	7+7	P+P	WNT3A CM
77.52898	3.790651	1.721350	82.93989	307.8303*	74.91118
62.44475	2.451549	4.203789	81.18527	213.0296	106.28250
54.79261	1.853902	1.712223	76.97688	154.4567
81.90386	2.323881	1.548777	79.04786	147.3258	39.14320
29.34296	1.632280	0.856869	52.62827	127.4976	121.20110
