# Supplementary material for: Tailored tetravalent antibodies potently and specifically activate Wnt/Frizzled pathways in cells, organoids and mice
Source: eLife. 2019 Aug 27;8:e46134. doi: 10.7554/eLife.46134 (PMC6711705; doi:10.7554/eLife.46134)
Supplement: Figure 4—source data 1. [file elife-46134-fig4-data1.txt]

	mouse small intestine organoids
			LGK-974
		PBS	PBS	FLAg	40% Wnt3a CM
biol rep 1	tech rep 1	119884	564	158764	181024
	tech rep 2	116328	704	162088	171344
biol rep 2	tech rep 1	150380	512	168320	204660
	tech rep 2	158580	876	175216	213968
biol rep 3	tech rep 1	140968	472	155088	209316
	tech rep 2	141840	608	152704	215692
	avg	137996.6667	622.6666667	162030	199334
	SD	16722.56199	147.9170939	8476.679255	18592.69168
	normalized avg	1	0.004512186	1.174158796	1.444484166
	normailzed SD	0.121180913	0.001071889	0.061426696	0.134732904
