# Supplementary material for: Tailored tetravalent antibodies potently and specifically activate Wnt/Frizzled pathways in cells, organoids and mice
Source: eLife. 2019 Aug 27;8:e46134. doi: 10.7554/eLife.46134 (PMC6711705; doi:10.7554/eLife.46134)
Supplement: Figure 4—source data 2. [file elife-46134-fig4-data2.txt]

	human colon
		WNT3A	PBS	FLAg
biol rep 1	tech rep 1	18928	11632	29696
	tech rep 2	20760	12728	30568
biol rep 2	tech rep 1	20832	8112	28624
	tech rep 2	21392	7832	28736
biol rep 3	tech rep 1	25080	5452	20420
	tech rep 2	26404	5508	20936
	avg	22232.66667	8544	26496.66667
	SD	2872.820403	3050.014033	4565.052931
	normalized avg	1	0.384299379	1.191789859
	normailzed SD	0.129216187	0.137186154	0.205330876
