# Supplementary material for: Tailored tetravalent antibodies potently and specifically activate Wnt/Frizzled pathways in cells, organoids and mice
Source: eLife. 2019 Aug 27;8:e46134. doi: 10.7554/eLife.46134 (PMC6711705; doi:10.7554/eLife.46134)
Supplement: Figure 4—source data 3. [file elife-46134-fig4-data3.txt]

Vehicle	C59	C59+FZDag
28.6	0	34.7
38.5	0	10.0
58.0	2	31.6
70.0	0	21.6
61.5	0	30.0
65.0	0	13.0
70.0	0	2.4
68.0	0	0.0
